# Supplementary material for: Maximizing Cannabinoid and Polyphenol Extraction from Industrial Hemp (Cannabis sativa L. cv. Helena) Areal Parts: A Comparative Study of Ultrasound-Assisted and Conventional Methods at Two Harvest Stages
Source: Plants (Basel). 2025 Mar 5;14(5):816. doi: 10.3390/plants14050816 (PMC11902237; doi:10.3390/plants14050816)
Supplement: Supplementary file 1 [file plants-14-00816-s001.zip]

Archive with 1 entries (1 files):
- plants-3448637-supplementary.pdf
